# Supplementary material for: Automated comparison of last hospital main diagnosis and underlying cause of death ICD10 codes, France, 2008–2009
Source: BMC Med Inform Decis Mak. 2014 Jun 5;14:44. doi: 10.1186/1472-6947-14-44 (PMC4057818; doi:10.1186/1472-6947-14-44)
Supplement: Additional file 1 — UCD/MD comparison algorithm, complementary information. Algorithm of comparison of the main diagnosis and the underlying cause of death, figure. [file 1472-6947-14-44-S1.zip]

Archive with 2 entries (2 files):
- additional file 1/1897347850102973_add1.doc
- additional file 1/1897347850102973_add2.pptx
